# Supplementary material for: The Relationship between Complement Components C1R and C5 Gene Polymorphism and the Values of Blood Indices in Suckling Piglets
Source: Genes (Basel). 2023 Oct 28;14(11):2015. doi: 10.3390/genes14112015 (PMC10671359; doi:10.3390/genes14112015)
Supplement: Supplementary file 1 [file genes-14-02015-s001.zip]

Archive with 1 entries (1 files):
- genes-2661077-supplementary.pdf
